# Supplementary material for: Intestinal Epithelial Cells Respond to Chronic Inflammation and Dysbiosis by Synthesizing H2O2
Source: Front Physiol. 2019 Dec 12;10:1484. doi: 10.3389/fphys.2019.01484 (PMC6921703; doi:10.3389/fphys.2019.01484)
Supplement: Supplementary file 3 [file Data_Sheet_1.xlsx]

## Sheet: Fig 1
A	AR Oxidation Curve
		Colon IEC			Colon IEC + PMSF
	Mouse	1	2	3	1	2	3
Time (min)	1	16667	16921	10404	16828	17933	14802
	2	31995	31987	20576	17373	18765	15832
	3	50179	49409	33334	18047	19517	17006
	4	69179	67662	47417	18734	20550	18096
	5	86950	84371	61869	19574	21651	19425
	6	104586	100456	76640	20604	23060	20695
	7	120318	114332	90866	21550	24309	21916
	8	135042	128192	104945	22769	25517	23138
	9	148086	140232	117676	24095	26846	24587
Representative experiment showing real-time oxidation kinetics of AR in freshly isolated IECs with or without PMSF. Samples were run in triplicate. RFU = relative fluorescence units.
B	H2O2 Production
	Untreated						PMSF
Mouse	1	2	3	4	5	6	1	2	3	4	5	6	7	8
	201.22	163.74	145.5	100.82	148.92	136.96	13.69	13.27	11.91	9.5	9.91	6.66	3.91	6.71
AR oxidation rate by freshly isolated IECs in the presence or absence of PMSF. PMSF vs untreated, ***P<0.001 as determined by two-tailed Student’s t-test (n=6-8 mice).
C	AR Oxidation Curve
		Ctrl			Ctrl + PMSF
	Mouse	1	2	3	1	2	3
Time (min)	1	26469	29853	29693	7089	5962	5565
	2	41382	46615	50387	7479	6338	5890
	3	56922	64807	68182	7779	6571	6254
	4	73897	83023	86085	8000	6667	6526
	5	92063	102137	103339	8263	6848	6804
	6	110128	120682	119520	8416	7038	7057
	7	126775	140563	135220	8626	7233	7344
	8	141605	159687	149208	8916	7410	7612
	9	156235	177948	162470	9205	7686	7938
Real-time oxidation kinetics of AR in cultured colonoids.
D	H2O2 Production
		Ctrl						Flagellin						IFNγ
	Mouse	1	2	3	4	5	6	1	2	3	4	5	6	1	2	3	4	5	6
Treatment	Untreated	80.17	105.25	176.39	159.62			113.34	131.97	194.25	180.6			157.6	126.2	188.6	100.9
	PMSF	6.32	5.49	4.07	9.54	8.56	4.02	12.3	14.98	18.21	24.87	11.35	9.44	21.59	11.59	19.75	24.59	15.98	14.97
AR oxidation rate by cultured colonoids in response to inflammatory and microbial stimuli in the presence or absence of PMSF. IFNγ vs control, **P<0.01; Flagellin vs control, *P<0.05 as determined by one-way ANOVA followed by Dunnett’s post-hoc test (n=6 colonoid cultures). Two-way ANOVA additionally identified a significant overall effect for PMSF, P<0.001 (n=4-6 colonoid cultures).

## Sheet: Fig 2
A	AR Oxidation Rate
		Ctrl +DMSO			IFNγ + DMSO			Ctrl + DPI			IFNγ + DPI
	Mouse	1	2	3	1	2	3	1	2	3	1	2	3
Time (min)	0	5810	6058	4973	12676	12982	9241	6350	7164	5795	13498	13891	11662
	1	6328	6719	5422	14709	16712	11163	6728	7753	6344	16305	16914	14768
	2	6793	7208	5842	16902	19846	12728	7251	8324	6848	17905	19586	17331
	3	7181	7629	6185	18948	23095	14218	7743	8910	7362	19817	21977	19507
	4	7701	8146	6537	21101	26404	16027	8301	9515	7864	21692	24219	21757
	5	8129	8646	6973	23284	29337	17823	8867	10191	8488	23793	26375	24224
	6	8629	9190	7322	25647	32446	19748	9451	10856	9055	26031	28586	26585
	7	9155	9749	7829	27971	35326	21568	10101	11522	9722	28736	31145	29096
	8	9681	10363	8258	30572	38119	23476	10783	12187	10289	31464	33840	31581
	9	10198	10977	8701	33258	41200	25170	11347	12890	10911	34319	36918	34217
	10	10695	11632	9107	36235	44544	27497	12072	13555	11593	37569	40367	36846
	20	12239	12939	10400	41977	45039	31619	12523	13786	11982	33220	38570	33699
	21	12466	13442	10683	43873	46807	33020	12532	14030	12144	33308	39051	33971
	22	12741	13763	10861	45503	48144	34020	12656	14043	12213	33437	39535	33853
	23	12951	13947	11023	47075	49361	35126	12705	14154	12247	33339	39570	33949
	24	13124	14251	11226	48846	50944	36248	12714	14100	12307	33481	39922	34026
	25	13385	14596	11402	50232	52695	37497	12809	14184	12349	33407	40391	34048
	26	13687	14787	11587	51614	54495	38333	12769	14224	12449	33068	40473	33890
	27	13925	15029	11842	53353	56484	39558	12916	14161	12535	33064	39965	33827
	28	14184	15415	12046	54618	58533	40707	12962	14258	12509	32827	39980	33504
	29	14394	15740	12233	56248	60025	41827	12977	14278	12612	32766	39688	33125
	30	14744	16117	12447	58062	61947	42833	13098	14318	12672	32583	39348	32886
Representative experiment showing real-time production of H2O2 in response to IFNγ before and after the addition of the NADPH inhibitor DPI or its vehicle, DMSO.
B	H2O2 Production
		Ctrl			IFNγ
	Mouse	1	2	3	1	2	3
Treatment	DMSO	1.37	1.78	1.1	13.16	15.57	9.05
	DPI	-0.45	-0.89	-0.34	-2.33	-1.8	-2.73
H2O2 production rate in response to IFNγ and in the presence of DPI/DMSO. IFNγ-DMSO vs IFNγ-DPI, ***P<0.001 as determined by two-way ANOVA followed by Tukey’s post-hoc test (n=3 colonoid cultures).
C	H2O2 Production
		Ctrl			Flagellin
	Mouse	1	2	3	1	2	3
Treatment	DMSO	3.33	4.12	2.85	9.29	9.93	16.17
	DPI	1.53	3.73	-3.52	6.19	4.37	-4.86
H2O2 production rate in response to flagellin and in the presence of DPI/DMSO. Flagellin-DMSO vs Flagellin-DPI, #P=0.063 as determined by two-way ANOVA followed by Tukey’s post-hoc test (n=3 colonoid cultures).
D	NADPH Oxidase Expression qPCR
		Ctrl				IFNγ				Flagellin
	Mouse	1	2	3	4	1	2	3	4	1	2	3	4
Genes	Nox1	2.002	0.326	2.711	0.568	0.561	0.065	0.347	0.072	12.331	3.016	8.525	5.496
	Duox2	1.119	0.884	0.864	1.177	2.199	2.408	2.482	5.403	4.42	6.159	5.663	7.936
	DuoxA2	1.463	0.722	1.186	0.802	12.855	9.551	16.322	33.856	20.991	15.673	21.1	38.743
NADPH oxidase expression in cultured IECs stimulated with IFNγ or flagellin. Nox1-flagellin vs Nox1-control, *P<0.05; Duox2-IFNγ vs Duox2-control, #P=0.085; Duox2-flagellin vs Duox2-control, ***P<0.001; DuoxA2-IFNγ vs DuoxA2-control, *P<0.05; DuoxA2-flagellin vs DuoxA2-control, *P<0.05 as determined by two-way ANOVA followed by Tukey’s post-hoc test (n=4 colonoid cultures).
E	Nox1 Involvement H2O2 Production
		Ctrl				IFNγ				Flagellin
	Mouse	1	2	3	4	1	2	3	4	1	2	3	4
Phenotype	WT	10.6	14.43	6.01	12.57	36.09	27.47	19.75	25.17	40.08	15.58	12.12	27.9
	Nox1KO	8.53	20.35	13.81	2.94	35.27	29.03	23.31	12.93	23.04	29.14	27.71	11.81
Nox1 involvement in IEC responses to IFNγ and flagellin. WT-IFNγ vs WT-control, **P<0.01; WT-flagellin vs WT-control, *P<0.05; Nox1-KO-IFNγ vs Nox1-KO-control, *P<0.05; Nox1-KO-flagellin vs Nox1-KO-control, *P<0.05 as determined by two-way ANOVA followed by Tukey’s post-hoc test (n=4 colonoid cultures).
F	Duox2 Involvement H2O2 production
		Ctrl				IFNγ				Flagellin
	Mouse	1	2	3	4	1	2	3	4	1	2	3	4
Phenotype	DuoxA2Ctrl	11.59	8.31	12.06	7.64	23.22	20.62	27.06	24.59	25.73	14.46	15.94	24.87
	DuoxA2KO	8.21	8.48	9.69	5.95	17.38	12.1	11.87	4.06	13.35	10.34	10.76	10.33
Duox2 involvement in IEC responses to IFNγ and flagellin. DuoxA2 control-IFNγ vs DuoxA2 control-control, ***P<0.001; DuoxA2 control-flagellin vs DuoxA2 control-control, **P<0.01 as determined by two-way ANOVA followed by Tukey’s post-hoc test (n=4 colonoid cultures).

## Sheet: Fig 3
C	MPO
		DSS
	Mouse	1	2	3	4	5
Time (day)	0	0.61	0.99	0.85	1.33	1.26
	2	0.99	2.73	0.69	4.11	2.36
	4	3.61	3.3	4.08	3.28	4.78
	6	10.05	10.31	11.9	2.9	10.36
MPO activity in colon of DSS-treated mice. Day4 vs day0, #P=0.09; day6 vs day0, ***P<0.001 as determined by one-way ANOVA followed by Dunnett’s post-hoc test (n=5 mice).
D	IEC H2O2 Production
		DSS
	Mouse	1	2	3	4	5
Time (day)	0	7.19	7.07	8.63	6.34	7.41
	2	6.36	6.97	11.08	5.98	9.3
	4	8.62	9.05	3.61	9.43	7.11
	6	14.78	6.9	5.98	16.58	6.25
H2O2 production rate in IECs isolated from colon of DSS-treated mice.
F	NADPH Oxidase Expression qPCR
		Untreated					Non-involved (d56)
	Mouse	1	2	3	4	5	1	2	3	4	5
Genes	Nox1	0.936	0.825	1.354	0.973	0.986	12.79	6.488	0.188	4.773	1.533
	Duox2	0.998	1.288	1.049	1.143	0.652	7.563	3.031	0.707	7.71	2.728
	DuoxA2	0.673	0.577	2.236	1.552	0.744	28.069	4.263	0.194	20.661	3.681
NADPH oxidase expression in IECs isolated from non-involved areas of AOM-DSS-treated mice on day 56. Duox2-non-involved vs Duox2-untreated, *P<0.05 as determined by two-tailed Student’s t-test.
G	H2O2 Production
	Untreated					Non-involved (d56)
Mouse	1	2	3	4	5	1	2	3	4	5
	7.19	7.07	8.63	6.34	7.41	17.48	13.27	9.72	19.99	13.97
H2O2 production rate in IECs isolated from non-involved areas of AOM-DSS-treated mice on day 56. Non-involved vs untreated, **P<0.01 as determined by two-tailed Student’s t-test (n=5 mice).

## Sheet: Fig 4
C	MPO
	Untreated			Dysbiotic
Mouse	1	2	3	1	2	3
	1.75	0.33	1.63	2.21	0.39	0.39
MPO activity in colon from engrafted mice.
D	NADPH Oxidase Expression qPCR
		WT			Dysbiotic
	Mouse	1	2	3	1	2	3
Genes	Nox1	0.742	1.555	0.867	0.856	1.456	1.368
	Duox2	1.032	1.059	0.915	1.331	2.04	2.36
	DuoxA2	1.315	1.097	0.693	1.685	2.376	1.148
NADPH oxidase expression in IECs isolated from engrafted mice. Duox2-dysbiotic vs Duox2-WT, *P<0.05 as determined by two-tailed Student’s t-test (n=3 mice).
E	H2O2 Production
	WT			Dysbiotic
Mouse	1	2	3	1	2	3
	7.06	5.88	6.66	9.25	9.31	9.69
H2O2 production rate in IECs isolated from engrafted mice. Dysbiotic vs WT, **P<0.01 as determined by two-tailed Student’s t-test (n=3 mice).

## Sheet: Fig 5
C	MPO
	HS									IBD
Mouse	1	2	3	4	5	6	7	8	9	1	2	3	4	5	6	7	8	9
	1.51	1.07	0.53	1.01	1.43	0.42	0.37	0.83	0.35	1.46	0.86	1.93	0.83	0.46	1.6	0.25	0.29	0.19
MPO activity in colon from engrafted mice.
D	H2O2 Production
	HS									IBD
Mouse	1	2	3	4	5	6	7	8	9	1	2	3	4	5	6	7	8	9
	6.32	2.99	15.14	11.51	15.43	16.96	9.89	9.77	6.38	23.16	22.72	15.65	15.38	15.56	10.08	12.18	16.27	19.1
H2O2 production rate in IECs isolated from engrafted mice. IBD vs HS, *P<0.05 as determined by two-tailed Student’s t-test (n=9 mice).

## Sheet: Suppl 1
A	H2O2 Production
		Duodenum								Jejunum								Ileum								Colon
	Mouse	1	2	3	4	5	6	7	8	1	2	3	4	5	6	7	8	1	2	3	4	5	6	7	8	1	2	3	4	5	6	7	8
Treatment	Untreated	329.92	128.32	127.55	94.11					326.17	292.26	264.49	586.17					442.91	318.68	204.76	196.68					201.22	163.74	145.5	100.82	148.92	136.96
	PMSF	16.01	19.78	14.91	21.32	9.05	13.09	9.99	9.84	15.12	16.42	19.46	18.38	13.52	11.23	9.8	9	14.74	16.04	12.55	8.81	11.91	6.36	7.66	9.27	13.69	13.27	11.91	9.5	9.91	6.66	3.91	6.71
AR oxidation rate in mouse IECs from duodenum, jejunum, ileum, and colon in the presence or absence of PMSF. Duodenum vs colon, *P<0.05; jejunum vs colon, **P<0.01 as determined by one-way ANOVA followed by Tukey’s post-hoc test (n=8 mice). Two-way ANOVA additionally identified PMSF treatment as a significant source of variability (P<0.001).
B	AR Oxidation Curve
		Untreated			PMSF
	Human Colonoids	1	2	3	1	2	3
Time (min)	1	24320	32041.7	34255.3	8164.95	9642.86	10536.6
	2	34200	41979.2	46680.8	10608.2	12869	13146.3
	3	45066.7	53000	59638.3	10701	13000	13292.7
	4	56573.3	65083.3	73617	10835	13107.1	13402.4
	5	69066.7	77604.2	88914.9	11030.9	13309.5	13573.2
	6	81613.3	90250	103638	11144.3	13535.7	13658.5
	7	94440	103896	119830	11278.4	13583.3	13902.4
	8	106707	115667	135511	11453.6	14035.7	14207.3
	9	118320	128521	149468	11556.7	14142.9	14353.7
Representative experiment showing real-time oxidation kinetics of AR in cultured human colonoids in the presence or absence of PMSF.
C	H2O2 Production in Human IECs
		Untreated				PMSF
	n	1	2	3	4	1	2	3	4
Cells	Colonoids	295.95	320.21	365.08	629.84	3.87	10.07	2.4	8.75
	HT-29	14.3	20.18	18.21		14.9	22.28	17.46
	SW480	0.47	0.27	0.9		0.85	0.14	0.69
AR oxidation rate in human colonoids and the human IEC lines HT-29 and SW480 in the presence or absence of PMSF. Colonoids-PMSF vs colonoids-untreated, ***P<0.001 as determined by two-way ANOVA followed by Sidak’s post-hoc test (n=3-4 cultures).
D	H2O2 Production
	Human	1	2	3	4	5	6
Treatment	Ctrl	3.87	10.07	13.46	2.4	8.75	6.86
	IFNγ	1.79	11.9	11.32	6.22	5.69	6.73
	Flagellin	6.01	20.23	16.54	5.01	11.52	10.65
H2O2 production rate in human colonoids in response to IFNγ and flagellin. Flagellin vs control, P<0.05 as determined by one-way ANOVA with matched data analysis followed by Dunnett’s post-hoc test (n=6 colonoid cultures).

## Sheet: Suppl 2
A	NOX1 Expression qPCR
		DSS
	Mouse	1	2	3	4	5
Time (day)	0	0.936	0.825	1.354	0.973	0.986
	2	0.442	1.241	0.558	0.85	0.546
	4	0.171	0.203	0.838	0.25	0.165
	6	0.875	1.146	1.758	0.139	0.763
The expression of NADPH oxidases Nox1
B	Duox2 Expression qPCR
		DSS
	Mouse	1	2	3	4	5
Time (day)	0	0.998	1.288	1.049	1.143	0.652
	2	0.963	0.831	0.651	0.789	0.907
	4	1.381	0.576	2.096	1.72	0.788
	6	6.635	0.84	3.002	1.099	2.873
The expression of NADPH oxidases Duox2
C	DuoxA2 Expression qPCR
		DSS
	Mouse	1	2	3	4	5
Time (day)	0	0.673	0.577	2.236	1.552	0.744
	2	1.171	0.917	0.354	0.79	1.817
	4	3.178	0.964	7.888	4.331	1.6
	6	26.211	0.629	3.805	2.46	5.557
The expression of NADPH oxidases Duox2A2
D	H2O2 Production
	Non-involved (d56)					Tumor
Mouse	1	2	3	4	5	1	2	3	4	5
	17.48	13.27	9.72	19.99	13.97	8.61	50.34	41.88	56.96	67.05
H2O2 production rate in IECs isolated from tumors and non-involved areas. Tumor vs non-involved, *P<0.05 as determined by two-tailed Student’s t-test (n=5 mice).
E	MPO
	Untreated					Non-involved (d56)
Mouse	1	2	3	4	5	1	2	3	4	5
	0.61	0.99	0.85	1.33	1.26	0.15	0.36	3.22	8.68	0.57
MPO activity in colon sections of untreated mice and non-involved areas on day 56 of AOM-DSS model.

## Sheet: Suppl 4
B	H2O2 by Human Subject
	HS			IBD
Patient	1	2	3	1	2	3
	6.32	11.51	9.89	23.16	15.38	12.18
	2.99	15.43	9.77	22.72	15.56	16.27
	15.14	16.96	6.38	15.65	10.08	19.1
H2O2 production rate in IECs isolated from engrafted mice (n=3 mice per subject).
